# Supplementary material for: Over-representation of potential SP4 target genes within schizophrenia-risk genes
Source: Mol Psychiatry. 2021 Nov 8;27(2):849–54. doi: 10.1038/s41380-021-01376-8 (PMC9054665; doi:10.1038/s41380-021-01376-8)
Supplement: Supplementary file 5 — Supplemental Table S3 [file 41380_2021_1376_MOESM5_ESM.xlsx]

## Sheet: EPD-ALL16455
Gene	GC_Box	GC_Freq
AACS_1	3	0.77
AAED1_1	3	0.76
AAGAB_1	1	0.71
AAK1_1	1	0.73
AAMDC_1	3	0.68
AARD_1	3	0.64
AARS2_1	1	0.69
AASDHPPT_1	2	0.73
AASS_1	1	0.63
AATF_1	1	0.69
ABAT_1	1	0.77
ABCA1_1	1	0.58
ABCA10_1	1	0.8
ABCA3_1	1	0.83
ABCA5_1	1	0.75
ABCB4_1	3	0.81
ABCB6_1	1	0.62
ABCB9_1	4	0.78
ABCC1_1	3	0.84
ABCC11_1	1	0.62
ABCC3_1	2	0.77
ABCC8_1	4	0.85
ABCD1_1	1	0.81
ABCD2_1	1	0.57
ABCD3_1	2	0.82
ABCD4_1	1	0.64
ABCF1_1	1	0.75
ABCF3_1	2	0.71
ABCG1_1	4	0.77
ABCG4_1	1	0.77
ABHD1_1	1	0.7
ABHD11_1	6	0.73
ABHD12_1	1	0.77
ABHD12B_1	1	0.76
ABHD14A_1	1	0.67
ABHD15_1	2	0.79
ABHD17A_1	2	0.75
ABHD18_1	1	0.71
ABHD2_1	1	0.64
ABHD3_1	3	0.75
ABHD6_1	6	0.82
ABHD8_1	1	0.65
ABI2_1	2	0.85
ABI3BP_1	1	0.6
ABL1_1	2	0.77
ABL2_1	5	0.88
ABLIM2_1	2	0.79
ABLIM3_1	1	0.71
ABO_1	2	0.84
ABR_1	6	0.81
ABRACL_1	1	0.6
ABT1_1	1	0.58
ABTB1_1	8	0.83
ABTB2_1	3	0.62
AC040160_1	1	0.59
AC073464_1	1	0.76
ACAA1_1	1	0.68
ACACA_1	3	0.74
ACAD9_1	1	0.71
ACADS_1	1	0.79
ACADSB_1	2	0.68
ACADVL_1	1	0.7
ACAN_1	2	0.8
ACAP2_1	1	0.74
ACAP3_1	4	0.8
ACAT1_1	3	0.74
ACAT2_1	2	0.78
ACCS_1	1	0.72
ACD_1	2	0.76
ACE_1	3	0.85
ACER2_1	1	0.74
ACER3_1	3	0.83
ACHE_1	5	0.79
ACLY_1	1	0.71
ACO1_1	5	0.81
ACO2_1	1	0.67
ACOT11_1	1	0.65
ACOT13_1	2	0.71
ACOT7_1	1	0.83
ACOT9_1	1	0.66
ACOX1_1	2	0.76
ACOX3_1	2	0.77
ACOXL_1	2	0.77
ACP2_1	1	0.67
ACRBP_1	1	0.66
ACSF2_1	2	0.81
ACSF3_1	1	0.84
ACSL1_1	1	0.67
ACSL4_1	2	0.82
ACSS1_1	3	0.76
ACSS2_1	3	0.74
ACTL6A_1	1	0.63
ACTN1_1	1	0.68
ACTN2_1	6	0.87
ACTN4_1	3	0.8
ACTR1B_1	1	0.7
ACTR2_1	1	0.67
ACTR3_1	1	0.71
ACTR3C_1	1	0.81
ACTR6_1	1	0.6
ACVR1B_1	1	0.88
ACVR2B_1	2	0.8
ACY1_1	3	0.77
ACYP1_1	1	0.76
ADA_1	5	0.81
ADAD2_1	1	0.63
ADAL_1	1	0.61
ADAM10_1	1	0.76
ADAM11_1	2	0.85
ADAM12_1	1	0.75
ADAM15_1	4	0.84
ADAM22_1	1	0.76
ADAM23_1	1	0.87
ADAM33_1	4	0.79
ADAM8_1	3	0.81
ADAMTS1_1	1	0.68
ADAMTS13_1	1	0.62
ADAMTS14_1	2	0.8
ADAMTS16_1	3	0.79
ADAMTS17_1	1	0.66
ADAMTS2_1	3	0.81
ADAMTS20_1	1	0.77
ADAMTS7_1	5	0.85
ADAMTS9_1	1	0.71
ADAMTSL3_1	2	0.86
ADAMTSL4_1	3	0.88
ADAP1_1	1	0.85
ADAP2_1	2	0.75
ADARB1_1	2	0.86
ADAT3_1	1	0.67
ADCK3_1	1	0.79
ADCK4_1	2	0.69
ADCK5_1	2	0.84
ADCY1_1	2	0.87
ADCY10_1	1	0.69
ADCY2_1	3	0.89
ADCY3_1	2	0.86
ADCY5_1	3	0.86
ADCY7_1	3	0.87
ADCY8_1	1	0.74
ADCY9_1	1	0.86
ADD2_1	3	0.86
ADD3_1	2	0.78
ADGB_1	2	0.67
ADGRA2_1	2	0.78
ADGRA3_1	3	0.79
ADGRB2_1	3	0.91
ADGRB3_1	1	0.81
ADGRF5_1	1	0.51
ADGRG2_1	2	0.87
ADGRG6_1	1	0.77
ADGRL4_1	1	0.8
ADH5_1	2	0.74
ADHFE1_1	1	0.74
ADI1_1	1	0.7
ADIPOR2_1	1	0.72
ADIRF_1	1	0.77
ADK_1	1	0.74
ADM_1	1	0.71
ADM2_1	2	0.83
ADORA2A_1	2	0.78
ADORA2B_1	2	0.78
ADPGK_1	2	0.78
ADPRHL1_1	1	0.84
ADPRHL2_1	1	0.77
ADRA1D_1	2	0.81
ADRBK1_1	1	0.87
ADRM1_1	1	0.72
ADSL_1	1	0.69
ADSS_1	1	0.78
ADSSL1_1	4	0.85
AEBP1_1	3	0.8
AEN_1	1	0.69
AES_1	2	0.89
AFAP1L1_1	2	0.82
AFF1_1	2	0.81
AFF2_1	1	0.72
AFF4_1	1	0.74
AFG3L2_1	1	0.73
AFMID_1	2	0.69
AGAP1_1	1	0.83
AGBL4_1	2	0.8
AGBL5_1	1	0.61
AGFG1_1	1	0.72
AGFG2_1	1	0.69
AGK_1	2	0.79
AGL_1	2	0.77
AGO1_1	1	0.73
AGO2_1	1	0.84
AGPAT1_1	1	0.63
AGPAT2_1	2	0.77
AGPAT3_1	2	0.83
AGPAT5_1	3	0.87
AGPAT6_1	2	0.83
AGPHD1_1	1	0.59
AGRN_1	5	0.86
AGTR1_1	2	0.68
AHCY_1	2	0.6
AHCYL2_1	1	0.72
AHNAK_1	4	0.83
AHR_1	4	0.73
AIDA_1	4	0.77
AIFM2_1	2	0.74
AIFM3_1	2	0.82
AIG1_1	7	0.95
AIM1_1	1	0.81
AIMP2_1	2	0.55
AIP_1	1	0.76
AIPL1_1	1	0.65
AIRE_1	1	0.77
AJUBA_1	2	0.64
AK1_1	2	0.78
AK2_1	2	0.67
AK3_1	3	0.81
AK4_1	1	0.75
AK6_1	1	0.78
AK7_1	2	0.79
AK8_1	1	0.74
AK9_1	1	0.6
AKAP1_1	1	0.84
AKAP10_1	1	0.78
AKAP11_1	2	0.84
AKAP12_1	1	0.58
AKAP13_1	1	0.68
AKAP17A_1	1	0.75
AKAP2_1	3	0.8
AKAP5_1	3	0.83
AKAP8_1	1	0.69
AKAP9_1	1	0.76
AKIP1_1	2	0.78
AKIRIN2_1	1	0.61
AKNA_1	4	0.76
AKR7A2_1	2	0.81
AKR7A3_1	2	0.75
AKT1_1	6	0.91
AKT1S1_1	1	0.71
AKT2_1	1	0.6
AKTIP_1	1	0.75
ALAD_1	2	0.76
ALAS1_1	1	0.75
ALDH1A3_1	3	0.79
ALDH1B1_1	2	0.78
ALDH1L1_1	3	0.78
ALDH2_1	2	0.71
ALDH3A2_1	2	0.75
ALDH3B1_1	1	0.67
ALDH7A1_1	2	0.76
ALDH9A1_1	2	0.71
ALDOC_1	2	0.74
ALG10B_1	1	0.55
ALG11_1	1	0.61
ALG12_1	1	0.73
ALG13_1	1	0.67
ALG1L_1	1	0.62
ALG2_1	1	0.56
ALG6_1	1	0.8
ALG8_1	1	0.63
ALK_1	3	0.82
ALKBH2_1	1	0.69
ALKBH4_1	1	0.76
ALKBH6_1	1	0.65
ALMS1_1	2	0.77
ALOX12_1	2	0.69
ALOX12B_1	1	0.64
ALOX15_1	1	0.67
ALOX15B_1	4	0.65
ALOX5_1	6	0.81
ALPI_1	1	0.61
ALPK2_1	1	0.44
ALPL_1	3	0.9
ALPPL2_1	1	0.65
ALS2_1	2	0.64
ALS2CL_1	5	0.82
ALX1_1	1	0.63
ALX3_1	2	0.79
AMBN_1	1	0.56
AMDHD1_1	3	0.67
AMDHD2_1	3	0.79
AMFR_1	2	0.84
AMHR2_1	1	0.61
AMIGO1_1	2	0.79
AMIGO2_1	2	0.77
AMMECR1L_1	2	0.74
AMN_1	1	0.67
AMN1_1	1	0.66
AMOT_1	4	0.74
AMOTL2_1	1	0.61
AMPH_1	2	0.78
AMZ2_1	1	0.78
ANAPC15_1	1	0.52
ANAPC4_1	2	0.73
ANGPT1_1	1	0.52
ANGPT2_1	1	0.54
ANGPTL1_1	1	0.48
ANGPTL4_1	1	0.73
ANK1_1	2	0.76
ANKDD1A_1	1	0.76
ANKDD1B_1	1	0.51
ANKEF1_1	3	0.84
ANKH_1	3	0.88
ANKLE2_1	1	0.88
ANKMY1_1	2	0.7
ANKRA2_1	1	0.68
ANKRD10_1	3	0.83
ANKRD11_1	1	0.88
ANKRD12_1	4	0.79
ANKRD13B_1	3	0.84
ANKRD13C_1	1	0.64
ANKRD13D_1	1	0.8
ANKRD16_1	2	0.74
ANKRD20A4_1	1	0.77
ANKRD23_1	1	0.69
ANKRD24_1	2	0.66
ANKRD27_1	1	0.64
ANKRD33_1	1	0.76
ANKRD36_1	2	0.75
ANKRD36C_1	1	0.64
ANKRD44_1	2	0.78
ANKRD46_1	1	0.76
ANKRD49_1	2	0.62
ANKRD52_1	1	0.82
ANKRD9_1	1	0.79
ANKS1A_1	1	0.71
ANKS6_1	1	0.83
ANKZF1_1	1	0.66
ANLN_1	1	0.68
ANO1_1	2	0.63
ANO10_1	2	0.81
ANO2_1	1	0.82
ANO5_1	1	0.75
ANO7_1	5	0.92
ANO8_1	1	0.66
ANO9_1	1	0.73
ANP32A_1	1	0.76
ANPEP_1	4	0.79
ANXA11_1	2	0.76
ANXA2_1	3	0.79
ANXA4_1	1	0.63
ANXA5_1	1	0.85
ANXA7_1	1	0.75
ANXA8_1	1	0.74
ANXA8L1_1	1	0.74
AOC1_1	1	0.67
AOC3_1	1	0.56
AP1AR_1	1	0.79
AP1B1_1	1	0.67
AP1G2_1	1	0.67
AP1S1_1	2	0.82
AP1S2_1	2	0.82
AP2A1_1	3	0.74
AP2A2_1	1	0.83
AP3B2_1	2	0.72
AP3D1_1	1	0.74
AP3M2_1	1	0.72
AP3S1_1	3	0.69
AP4B1_1	1	0.61
AP4M1_1	2	0.74
AP5B1_1	1	0.84
AP5S1_1	1	0.73
APAF1_1	1	0.73
APBA1_1	1	0.83
APBB1IP_1	1	0.67
APBB3_1	2	0.74
APC2_1	1	0.79
APCDD1_1	2	0.81
APEH_1	3	0.73
APEX2_1	1	0.64
APH1A_1	1	0.63
APH1B_1	2	0.83
APIP_1	1	0.73
APLN_1	1	0.71
APLP1_1	1	0.79
APLP2_1	1	0.63
APMAP_1	2	0.72
APOB_1	2	0.78
APOBEC3G_1	1	0.66
APOC1_1	1	0.65
APOD_1	1	0.52
APOE_1	2	0.74
APOOL_1	1	0.64
APOPT1_1	3	0.83
APPL1_1	1	0.77
APRT_1	2	0.65
AQP1_1	1	0.66
AQP11_1	2	0.77
AQP12A_1	1	0.71
AQP12B_1	1	0.71
AQP3_1	4	0.82
AQP5_1	1	0.88
AR_1	1	0.69
ARAP1_1	1	0.65
ARAP2_1	1	0.45
ARAP3_1	2	0.75
ARC_1	3	0.83
ARCN1_1	2	0.68
ARF1_1	3	0.81
ARF4_1	1	0.77
ARF5_1	2	0.8
ARFGAP1_1	2	0.79
ARFGAP3_1	3	0.8
ARFGEF1_1	2	0.89
ARFGEF2_1	2	0.74
ARFGEF3_1	3	0.82
ARFIP1_1	1	0.7
ARFIP2_1	1	0.63
ARG2_1	4	0.78
ARHGAP1_1	1	0.61
ARHGAP10_1	2	0.79
ARHGAP12_1	4	0.82
ARHGAP17_1	4	0.76
ARHGAP18_1	1	0.66
ARHGAP19_1	1	0.42
ARHGAP20_1	2	0.83
ARHGAP21_1	1	0.62
ARHGAP22_1	3	0.8
ARHGAP26_1	1	0.71
ARHGAP28_1	3	0.72
ARHGAP29_1	3	0.82
ARHGAP33_1	1	0.68
ARHGAP35_1	2	0.8
ARHGAP4_1	4	0.85
ARHGAP5_1	1	0.82
ARHGAP6_1	1	0.67
ARHGAP8_1	5	0.79
ARHGDIA_1	1	0.75
ARHGEF1_1	3	0.8
ARHGEF10L_1	3	0.86
ARHGEF18_1	1	0.78
ARHGEF2_1	2	0.75
ARHGEF25_1	2	0.74
ARHGEF26_1	2	0.7
ARHGEF3_1	2	0.8
ARHGEF39_1	1	0.8
ARHGEF4_1	3	0.79
ARHGEF40_1	4	0.86
ARHGEF9_1	1	0.66
ARID1A_1	2	0.85
ARID1B_1	2	0.77
ARID3A_1	2	0.72
ARID3B_1	6	0.85
ARID5A_1	4	0.77
ARIH1_1	2	0.77
ARL11_1	1	0.71
ARL13B_1	1	0.64
ARL14EP_1	2	0.65
ARL15_1	1	0.64
ARL16_1	1	0.57
ARL2_1	1	0.71
ARL3_1	2	0.73
ARL4A_1	1	0.62
ARL4C_1	2	0.87
ARL4D_1	1	0.7
ARL5A_1	4	0.78
ARL6IP1_1	1	0.68
ARL6IP5_1	1	0.6
ARL6IP6_1	2	0.72
ARL8A_1	1	0.83
ARL8B_1	1	0.76
ARMC10_1	2	0.75
ARMC12_1	1	0.66
ARMC2_1	1	0.71
ARMC5_1	2	0.76
ARMC7_1	1	0.69
ARMCX3_1	1	0.63
ARMCX5_1	1	0.54
ARNTL_1	2	0.72
ARNTL2_1	2	0.61
ARPC1B_1	3	0.8
ARPC4_1	1	0.61
ARPC5L_1	4	0.77
ARPP21_1	2	0.79
ARRB1_1	4	0.88
ARRDC1_1	4	0.81
ARRDC2_1	1	0.67
ARRDC3_1	1	0.78
ARRDC4_1	1	0.61
ARSA_1	3	0.86
ARSD_1	1	0.67
ARSI_1	3	0.79
ART4_1	1	0.59
ARTN_1	1	0.74
ARVCF_1	3	0.77
AS3MT_1	1	0.75
ASAP2_1	4	0.9
ASAP3_1	3	0.83
ASB1_1	2	0.82
ASB3_1	1	0.68
ASCC2_1	2	0.69
ASCC3_1	1	0.76
ASF1B_1	1	0.76
ASH1L_1	1	0.81
ASL_1	1	0.75
ASNS_1	2	0.69
ASPG_1	2	0.85
ASPH_1	1	0.76
ASPHD1_1	2	0.78
ASPHD2_1	2	0.85
ASPM_1	1	0.61
ASPSCR1_1	3	0.82
ASS1_1	1	0.82
ATAD2_1	1	0.67
ATAD3B_1	1	0.68
ATAD3C_1	1	0.67
ATE1_1	1	0.72
ATF4_1	1	0.67
ATF5_1	1	0.78
ATF7IP_1	2	0.55
ATF7IP2_1	1	0.66
ATG10_1	2	0.77
ATG101_1	1	0.7
ATG16L1_1	1	0.7
ATG16L2_1	3	0.78
ATG2A_1	1	0.69
ATG3_1	1	0.64
ATG4D_1	3	0.79
ATG5_1	1	0.65
ATG9A_1	1	0.62
ATHL1_1	4	0.87
ATL3_1	1	0.64
ATOH8_1	1	0.63
ATOX1_1	1	0.79
ATP10A_1	1	0.74
ATP10D_1	2	0.73
ATP11B_1	4	0.88
ATP13A2_1	1	0.77
ATP1A1_1	3	0.75
ATP1A2_1	1	0.62
ATP1A3_1	2	0.79
ATP1B1_1	2	0.79
ATP1B3_1	1	0.84
ATP23_1	4	0.86
ATP2A2_1	2	0.83
ATP2A3_1	5	0.86
ATP2B1_1	1	0.77
ATP2B2_1	1	0.73
ATP2C1_1	1	0.67
ATP2C2_1	3	0.82
ATP4A_1	2	0.66
ATP5A1_1	1	0.59
ATP5E_1	1	0.8
ATP5H_1	1	0.65
ATP5S_1	1	0.7
ATP6AP1_1	1	0.74
ATP6V0A1_1	1	0.72
ATP6V0A2_1	1	0.76
ATP6V0B_1	1	0.72
ATP6V0C_1	1	0.77
ATP6V0E1_1	1	0.77
ATP6V1A_1	2	0.68
ATP6V1B2_1	2	0.84
ATP6V1C1_1	2	0.77
ATP6V1E1_1	1	0.65
ATP6V1G1_1	2	0.62
ATP6V1H_1	1	0.69
ATP7B_1	2	0.74
ATP8A1_1	2	0.83
ATP8B1_1	2	0.75
ATP8B3_1	2	0.77
ATP9A_1	3	0.91
ATP9B_1	1	0.74
ATPAF1_1	1	0.83
ATPAF2_1	1	0.7
ATPIF1_1	1	0.61
ATR_1	2	0.71
ATRAID_1	1	0.75
ATRIP_1	2	0.78
ATRN_1	2	0.78
ATRNL1_1	1	0.8
ATXN1_1	3	0.77
ATXN2_1	4	0.88
ATXN3_1	4	0.78
ATXN7L1_1	2	0.62
AUH_1	2	0.82
AUNIP_1	4	0.79
AURKB_1	1	0.62
AUTS2_1	1	0.66
AVEN_1	1	0.78
AVPI1_1	1	0.67
AXDND1_1	1	0.61
AXIN1_1	4	0.78
AXIN2_1	2	0.73
AXL_1	2	0.65
AZIN1_1	1	0.71
AZIN2_1	1	0.64
B3GALNT2_1	2	0.74
B3GAT1_1	2	0.88
B3GAT3_1	2	0.78
B3GNT2_1	4	0.8
B3GNT3_1	1	0.73
B3GNT5_1	1	0.82
B3GNT7_1	2	0.79
B3GNT8_1	2	0.79
B3GNT9_1	3	0.79
B3GNTL1_1	1	0.73
B4GALNT2_1	3	0.72
B4GALNT4_1	4	0.92
B4GALT1_1	3	0.83
B4GALT2_1	1	0.84
B4GALT3_1	1	0.74
B4GALT4_1	2	0.77
B4GALT5_1	1	0.83
B4GAT1_1	7	0.9
B9D1_1	3	0.71
B9D2_1	1	0.57
BAALC_1	2	0.79
BACE2_1	1	0.81
BACH1_1	3	0.76
BAG1_1	2	0.71
BAG2_1	1	0.65
BAG3_1	2	0.83
BAG4_1	1	0.74
BAHD1_1	4	0.88
BAIAP2_1	6	0.85
BAIAP2L1_1	2	0.84
BAIAP3_1	3	0.84
BAK1_1	2	0.7
BAMBI_1	4	0.83
BANP_1	1	0.79
BAP1_1	5	0.79
BARD1_1	2	0.75
BARX1_1	5	0.81
BARX2_1	1	0.81
BASP1_1	3	0.8
BAT1_1	1	0.62
BATF_1	1	0.46
BATF2_1	1	0.56
BATF3_1	1	0.69
BAX_1	1	0.72
BAZ1B_1	1	0.71
BAZ2A_1	1	0.6
BBC3_1	7	0.85
BBS7_1	2	0.61
BCAM_1	4	0.85
BCAN_1	4	0.82
BCAP29_1	1	0.67
BCAP31_1	4	0.75
BCAS2_1	1	0.51
BCAS3_1	1	0.63
BCAS4_1	1	0.83
BCAT1_1	1	0.66
BCDIN3D_1	2	0.63
BCKDHB_1	2	0.61
BCL10_1	1	0.7
BCL2_1	2	0.71
BCL2L10_1	1	0.7
BCL2L11_1	3	0.83
BCL2L12_1	1	0.58
BCL2L2_1	1	0.72
BCL3_1	2	0.82
BCL6B_1	2	0.69
BCL7A_1	1	0.71
BCL7B_1	2	0.82
BCL7C_1	2	0.8
BCL9L_1	3	0.75
BCLAF1_1	1	0.65
BCO2_1	1	0.43
BCOR_1	3	0.76
BCORL1_1	2	0.78
BCR_1	1	0.85
BCS1L_1	1	0.64
BDH1_1	1	0.79
BDNF_1	3	0.77
BEAN1_1	4	0.88
BEND3_1	1	0.63
BEND5_1	3	0.83
BEND6_1	2	0.82
BEX2_1	2	0.71
BEX3_1	1	0.71
BEX4_1	1	0.66
BEX5_1	2	0.62
BFSP1_1	1	0.67
BGLAP_1	2	0.68
BGN_1	3	0.79
BHLHE40_1	2	0.76
BHLHE41_1	2	0.78
BHMT_1	1	0.73
BHMT2_1	1	0.85
BICC1_1	1	0.86
BICD1_1	2	0.78
BICD2_1	1	0.79
BID_1	4	0.91
BIK_1	4	0.78
BIN1_1	2	0.79
BIN2_1	2	0.76
BIRC5_1	1	0.75
BLM_1	2	0.7
BLMH_1	1	0.75
BLOC1S1_1	1	0.56
BLOC1S2_1	1	0.66
BLOC1S5_1	1	0.57
BLVRB_1	4	0.74
BLZF1_1	1	0.59
BMF_1	1	0.71
BMI1_1	2	0.87
BMP1_1	2	0.75
BMP2_1	1	0.81
BMP2K_1	1	0.81
BMP7_1	1	0.74
BMP8A_1	3	0.84
BMP8B_1	2	0.85
BMPER_1	2	0.78
BMPR1A_1	3	0.87
BNC1_1	3	0.87
BNIP3_1	2	0.8
BNIP3L_1	1	0.74
BNIPL_1	1	0.59
BOD1_1	1	0.56
BOK_1	1	0.7
BOLA2_1	1	0.6
BOLA2B_1	1	0.71
BOLA3_1	3	0.84
BOLL_1	2	0.73
BOP1_1	1	0.82
BORCS5_1	3	0.73
BORCS8_1	1	0.67
BPIFB1_1	1	0.59
BPTF_1	1	0.81
BRAF_1	1	0.85
BRAP_1	1	0.67
BRCC3_1	3	0.8
BRD3_1	1	0.86
BRD7_1	1	0.84
BRDT_1	2	0.67
BRF1_1	1	0.82
BRI3_1	3	0.8
BRI3BP_1	1	0.86
BRINP1_1	1	0.75
BRINP2_1	1	0.6
BRIP1_1	1	0.67
BRMS1L_1	1	0.71
BROX_1	2	0.72
BRPF1_1	2	0.65
BRPF3_1	1	0.75
BRWD1_1	2	0.69
BRWD3_1	1	0.59
BSCL2_1	4	0.78
BSDC1_1	2	0.74
BSG_1	1	0.82
BSPRY_1	1	0.68
BST1_1	2	0.61
BTBD10_1	2	0.68
BTBD6_1	1	0.73
BTBD7_1	1	0.83
BTG1_1	1	0.6
BTG2_1	1	0.79
BTG3_1	2	0.79
BTRC_1	1	0.68
BUD13_1	1	0.75
BUD31_1	1	0.59
BVES_1	2	0.85
BYSL_1	1	0.63
BZRAP1_1	2	0.76
BZW1_1	1	0.6
BZW2_1	3	0.75
C10orf10_1	1	0.58
C10orf35_1	1	0.76
C10orf82_1	1	0.71
C11orf1_1	1	0.6
C11orf21_1	1	0.66
C11orf24_1	1	0.78
C11orf68_1	3	0.82
C11orf70_1	1	0.72
C11orf84_1	3	0.82
C11orf85_1	1	0.7
C11orf88_1	1	0.71
C11orf91_1	2	0.77
C12orf29_1	1	0.69
C12orf45_1	2	0.73
C12orf56_1	1	0.65
C12orf65_1	1	0.55
C12orf75_1	1	0.75
C14orf119_1	1	0.64
C14orf132_1	6	0.84
C14orf159_1	1	0.62
C14orf179_1	1	0.56
C14orf37_1	2	0.73
C14orf39_1	1	0.73
C14orf79_1	2	0.83
C14orf93_1	2	0.84
C15orf40_1	1	0.75
C15orf48_1	2	0.77
C15orf58_1	1	0.79
C15orf65_1	1	0.73
C16orf52_1	1	0.82
C16orf59_1	2	0.72
C16orf62_1	1	0.71
C16orf70_1	1	0.79
C16orf72_1	3	0.71
C16orf74_1	3	0.85
C16orf87_1	2	0.82
C17orf101_1	3	0.85
C17orf107_1	2	0.81
C17orf49_1	1	0.68
C17orf51_1	8	0.86
C17orf58_1	2	0.87
C17orf62_1	3	0.76
C17orf67_1	3	0.75
C17orf89_1	1	0.57
C17orf99_1	1	0.72
C18orf8_1	2	0.76
C19orf10_1	2	0.77
C19orf18_1	1	0.76
C19orf24_1	1	0.75
C19orf25_1	1	0.68
C19orf40_1	1	0.62
C19orf43_1	2	0.72
C19orf44_1	1	0.67
C19orf47_1	1	0.67
C19orf53_1	1	0.52
C19orf60_1	1	0.74
C19orf66_1	1	0.73
C1GALT1_1	1	0.78
C1GALT1C1_1	3	0.79
C1orf101_1	2	0.79
C1orf109_1	2	0.73
C1orf112_1	1	0.62
C1orf115_1	2	0.8
C1orf122_1	1	0.73
C1orf123_1	1	0.76
C1orf131_1	2	0.71
C1orf167_1	2	0.62
C1orf186_1	1	0.55
C1orf198_1	3	0.81
C1orf21_1	1	0.73
C1orf210_1	2	0.71
C1orf226_1	3	0.68
C1orf228_1	1	0.58
C1orf52_1	2	0.73
C1orf74_1	1	0.67
C1orf87_1	3	0.66
C1QBP_1	2	0.74
C1QL4_1	1	0.78
C1QTNF6_1	2	0.69
C2_1	1	0.85
C20orf27_1	1	0.7
C20orf96_1	2	0.75
C21orf33_1	1	0.67
C21orf59_1	1	0.59
C21orf91_1	1	0.8
C2CD2_1	4	0.88
C2CD2L_1	2	0.74
C2CD5_1	1	0.61
C2orf40_1	1	0.78
C2orf42_1	2	0.62
C2orf44_1	1	0.53
C2orf50_1	1	0.58
C2orf66_1	2	0.78
C2orf73_1	1	0.69
C2orf88_1	1	0.82
C3orf17_1	1	0.75
C3orf18_1	1	0.63
C3orf33_1	1	0.73
C3orf38_1	1	0.55
C3orf52_1	2	0.76
C3orf58_1	3	0.77
C4orf27_1	3	0.64
C4orf32_1	3	0.76
C5orf30_1	2	0.77
C5orf34_1	2	0.65
C5orf38_1	2	0.7
C5orf45_1	2	0.73
C5orf51_1	2	0.69
C5orf60_1	1	0.67
C6orf106_1	2	0.83
C6orf163_1	1	0.78
C6orf203_1	2	0.73
C6orf89_1	1	0.6
C7orf31_1	2	0.78
C7orf43_1	1	0.77
C7orf50_1	1	0.7
C7orf60_1	1	0.58
C7orf73_1	1	0.75
C8orf33_1	6	0.92
C8orf59_1	3	0.67
C9orf135_1	2	0.56
C9orf142_1	1	0.74
C9orf16_1	6	0.79
C9orf24_1	1	0.64
C9orf3_1	2	0.72
C9orf47_1	1	0.79
C9orf50_1	1	0.67
C9orf78_1	1	0.73
C9orf9_1	1	0.71
CA2_1	2	0.75
CA3_1	1	0.58
CA7_1	2	0.8
CA8_1	1	0.65
CABLES1_1	1	0.86
CABP4_1	1	0.71
CABP7_1	2	0.77
CACFD1_1	1	0.64
CACNA1B_1	5	0.91
CACNA1C_1	1	0.81
CACNA1D_1	4	0.91
CACNA1F_1	1	0.57
CACNA1G_1	3	0.76
CACNA1H_1	6	0.88
CACNA1I_1	2	0.85
CACNA1S_1	1	0.67
CACNA2D1_1	2	0.74
CACNA2D2_1	2	0.8
CACNA2D3_1	3	0.77
CACNB1_1	3	0.8
CACNG2_1	1	0.81
CACNG3_1	1	0.63
CACNG8_1	1	0.65
CACYBP_1	1	0.73
CAD_1	1	0.67
CADM2_1	3	0.72
CADM4_1	4	0.86
CADPS2_1	1	0.68
CALB2_1	1	0.85
CALCA_1	1	0.62
CALCOCO2_1	2	0.73
CALCR_1	2	0.74
CALHM2_1	1	0.72
CALM1_1	1	0.82
CALM3_1	2	0.89
CALR_1	1	0.57
CALR3_1	1	0.72
CALU_1	1	0.64
CAMK2B_1	1	0.8
CAMK2D_1	1	0.68
CAMK2G_1	6	0.9
CAMK2N1_1	1	0.82
CAMK2N2_1	1	0.77
CAMK4_1	2	0.78
CAMKK1_1	4	0.87
CAMKK2_1	4	0.83
CAMKV_1	3	0.76
CAMLG_1	1	0.72
CAMSAP1_1	4	0.91
CAMSAP2_1	5	0.83
CAMSAP3_1	3	0.84
CAMTA2_1	1	0.64
CAND2_1	3	0.75
CANX_1	2	0.77
CAP1_1	1	0.75
CAPG_1	1	0.73
CAPN10_1	1	0.72
CAPN12_1	11	0.88
CAPN15_1	3	0.79
CAPN5_1	6	0.83
CAPN6_1	1	0.59
CAPN7_1	1	0.8
CAPRIN1_1	2	0.88
CAPRIN2_1	3	0.77
CAPZA1_1	1	0.67
CAPZB_1	2	0.81
CARD11_1	1	0.5
CARD19_1	4	0.71
CARHSP1_1	4	0.82
CARNMT1_1	1	0.7
CARNS1_1	3	0.83
CARS2_1	3	0.74
CASC1_1	1	0.7
CASC5_1	1	0.52
CASKIN1_1	3	0.93
CASKIN2_1	3	0.78
CASP3_1	4	0.84
CASP4_1	1	0.42
CASP6_1	2	0.72
CASP7_1	3	0.75
CASP8_1	1	0.61
CASP9_1	3	0.8
CAST_1	2	0.78
CASZ1_1	1	0.62
CAT_1	1	0.68
CATSPER2_1	1	0.72
CATSPERG_1	1	0.71
CAV1_1	1	0.78
CAV2_1	2	0.84
CBARP_1	4	0.89
CBFA2T2_1	4	0.87
CBFA2T3_1	2	0.84
CBFB_1	3	0.76
CBL_1	2	0.85
CBLB_1	3	0.81
CBLC_1	2	0.68
CBLN1_1	2	0.85
CBLN4_1	1	0.7
CBR1_1	2	0.77
CBR3_1	1	0.76
CBS_1	3	0.78
CBWD1_1	1	0.7
CBWD2_1	1	0.69
CBWD3_1	1	0.66
CBWD5_1	1	0.66
CBWD6_1	1	0.66
CBX2_1	4	0.87
CBX3_1	3	0.87
CBX4_1	2	0.84
CBX5_1	1	0.58
CBX6_1	1	0.84
CBX7_1	1	0.75
CBX8_1	1	0.78
CC2D1A_1	3	0.76
CC2D1B_1	2	0.73
CCAR1_1	1	0.68
CCBL1_1	1	0.71
CCDC106_1	1	0.74
CCDC107_1	1	0.7
CCDC109B_1	1	0.6
CCDC110_1	8	0.77
CCDC112_1	3	0.78
CCDC114_1	2	0.71
CCDC115_1	1	0.54
CCDC116_1	1	0.6
CCDC126_1	1	0.75
CCDC130_1	1	0.7
CCDC134_1	2	0.77
CCDC138_1	2	0.74
CCDC142_1	1	0.51
CCDC146_1	1	0.6
CCDC149_1	1	0.87
CCDC152_1	1	0.64
CCDC155_1	2	0.74
CCDC171_1	1	0.68
CCDC178_1	2	0.79
CCDC180_1	1	0.75
CCDC183_1	3	0.76
CCDC186_1	1	0.7
CCDC191_1	1	0.64
CCDC24_1	2	0.73
CCDC28A_1	1	0.62
CCDC3_1	4	0.87
CCDC30_1	1	0.57
CCDC36_1	2	0.64
CCDC38_1	2	0.77
CCDC40_1	1	0.69
CCDC47_1	3	0.68
CCDC50_1	1	0.67
CCDC57_1	1	0.8
CCDC6_1	1	0.71
CCDC60_1	1	0.65
CCDC61_1	1	0.54
CCDC62_1	1	0.49
CCDC64_1	1	0.92
CCDC64B_1	2	0.77
CCDC69_1	1	0.67
CCDC71_1	2	0.65
CCDC74A_1	1	0.65
CCDC74B_1	1	0.65
CCDC78_1	1	0.66
CCDC84_1	1	0.72
CCDC88A_1	2	0.76
CCDC88C_1	3	0.83
CCDC92_1	1	0.79
CCDC97_1	1	0.67
CCK_1	1	0.63
CCKAR_1	1	0.65
CCKBR_1	1	0.8
CCL17_1	1	0.51
CCL2_1	1	0.52
CCL25_1	1	0.64
CCL27_1	2	0.74
CCM2_1	4	0.82
CCNA1_1	5	0.84
CCNB2_1	1	0.56
CCND1_1	2	0.67
CCND3_1	1	0.74
CCNDBP1_1	1	0.74
CCNE1_1	3	0.86
CCNE2_1	3	0.79
CCNF_1	3	0.8
CCNG2_1	2	0.65
CCNH_1	1	0.62
CCNI_1	1	0.64
CCNI2_1	1	0.81
CCNJL_1	1	0.77
CCNK_1	1	0.61
CCNL1_1	2	0.76
CCNL2_1	2	0.72
CCNT2_1	2	0.73
CCNY_1	1	0.48
CCSAP_1	4	0.84
CCSER1_1	3	0.75
CCSER2_1	3	0.82
CCT3_1	1	0.54
CCT6B_1	1	0.62
CD151_1	4	0.85
CD164L2_1	2	0.77
CD19_1	1	0.68
CD274_1	1	0.64
CD2AP_1	2	0.74
CD2BP2_1	1	0.61
CD302_1	3	0.74
CD320_1	1	0.64
CD34_1	1	0.6
CD40_1	3	0.67
CD46_1	2	0.73
CD47_1	2	0.8
CD53_1	1	0.49
CD55_1	1	0.65
CD58_1	3	0.8
CD63_1	1	0.77
CD69_1	1	0.45
CD7_1	1	0.72
CD72_1	2	0.76
CD74_1	1	0.51
CD81_1	3	0.83
CD82_1	2	0.79
CD9_1	3	0.82
CD99L2_1	1	0.8
CDAN1_1	2	0.78
CDC14A_1	2	0.69
CDC20_1	1	0.63
CDC25B_1	2	0.72
CDC34_1	1	0.85
CDC37_1	1	0.64
CDC37L1_1	1	0.64
CDC42_1	1	0.7
CDC42BPA_1	3	0.85
CDC42BPG_1	4	0.79
CDC42EP1_1	4	0.88
CDC42EP2_1	3	0.84
CDC42EP3_1	4	0.87
CDC42EP4_1	2	0.74
CDC42SE1_1	1	0.73
CDC42SE2_1	2	0.83
CDCA2_1	1	0.66
CDCA4_1	1	0.72
CDCA8_1	1	0.61
CDH1_1	3	0.73
CDH11_1	4	0.78
CDH15_1	2	0.74
CDH16_1	1	0.62
CDH2_1	2	0.81
CDH3_1	1	0.7
CDH4_1	1	0.85
CDH6_1	2	0.62
CDH8_1	1	0.63
CDHR1_1	1	0.71
CDHR5_1	1	0.68
CDIPT_1	1	0.55
CDK10_1	1	0.67
CDK13_1	2	0.8
CDK17_1	4	0.84
CDK18_1	1	0.63
CDK2_1	2	0.7
CDK2AP1_1	3	0.9
CDK4_1	2	0.7
CDK5_1	1	0.63
CDK5R1_1	2	0.8
CDK6_1	3	0.87
CDK7_1	1	0.66
CDK8_1	1	0.73
CDK9_1	1	0.8
CDKL5_1	2	0.64
CDKN1A_1	2	0.85
CDKN1B_1	1	0.75
CDKN1C_1	1	0.67
CDKN2B_1	2	0.77
CDKN2C_1	5	0.82
CDNF_1	1	0.59
CDON_1	5	0.78
CDR2L_1	1	0.66
CDS1_1	2	0.78
CDS2_1	4	0.72
CDT1_1	1	0.82
CDV3_1	1	0.68
CDYL_1	4	0.83
CEACAM1_1	1	0.47
CEACAM21_1	1	0.56
CEACAM8_1	1	0.58
CELF1_1	2	0.8
CELF5_1	2	0.84
CELSR1_1	1	0.8
CEND1_1	2	0.74
CENPC_1	1	0.6
CENPE_1	1	0.58
CENPH_1	2	0.65
CENPN_1	1	0.66
CENPO_1	1	0.67
CENPQ_1	1	0.63
CENPS_1	1	0.7
CENPV_1	1	0.87
CEP112_1	2	0.73
CEP120_1	1	0.6
CEP126_1	1	0.7
CEP152_1	1	0.63
CEP164_1	2	0.73
CEP170_1	1	0.61
CEP170B_1	6	0.87
CEP19_1	3	0.79
CEP250_1	3	0.73
CEP350_1	1	0.68
CEP55_1	1	0.78
CEP57L1_1	1	0.72
CEP68_1	1	0.7
CEP70_1	1	0.69
CEP72_1	2	0.82
CEP76_1	1	0.75
CEP85_1	1	0.69
CEP95_1	1	0.54
CERCAM_1	2	0.77
CERK_1	2	0.76
CERS1_1	3	0.88
CERS2_1	2	0.81
CERS4_1	3	0.87
CERS5_1	2	0.71
CERS6_1	2	0.69
CES1_1	2	0.56
CETN2_1	1	0.71
CETN3_1	1	0.44
CFAP20_1	1	0.7
CFAP206_1	1	0.5
CFAP221_1	1	0.76
CFAP36_1	1	0.54
CFAP44_1	2	0.73
CFAP45_1	2	0.66
CFAP46_1	1	0.8
CFAP53_1	2	0.68
CFAP58_1	1	0.62
CFAP65_1	1	0.47
CFD_1	3	0.78
CFDP1_1	1	0.69
CFL1_1	1	0.73
CFL2_1	2	0.82
CGN_1	1	0.73
CGNL1_1	3	0.86
CHAD_1	1	0.71
CHAF1B_1	4	0.73
CHAMP1_1	1	0.76
CHCHD7_1	2	0.82
CHCHD8_1	1	0.58
CHD1_1	1	0.57
CHD4_1	1	0.65
CHD8_1	1	0.6
CHDH_1	2	0.76
CHERP_1	1	0.69
CHGA_1	1	0.68
CHIC2_1	4	0.82
CHKA_1	1	0.78
CHMP1A_1	1	0.77
CHMP4C_1	2	0.78
CHMP7_1	1	0.57
CHN2_1	1	0.69
CHP1_1	1	0.72
CHPF_1	1	0.69
CHPF2_1	1	0.71
CHPT1_1	1	0.71
CHRAC1_1	2	0.83
CHRD_1	1	0.82
CHRDL1_1	1	0.66
CHRFAM7A_1	1	0.7
CHRNA3_1	1	0.79
CHRNA4_1	1	0.71
CHRNA5_1	2	0.63
CHRNA7_1	6	0.87
CHRNB1_1	2	0.71
CHRNB4_1	2	0.76
CHST1_1	4	0.82
CHST11_1	1	0.74
CHST12_1	1	0.8
CHST15_1	4	0.75
CHST2_1	1	0.61
CHST5_1	1	0.48
CHST6_1	1	0.8
CHST7_1	3	0.74
CHST8_1	4	0.86
CHST9_1	5	0.84
CHSY1_1	1	0.64
CHSY3_1	1	0.81
CHTF18_1	1	0.8
CHTF8_1	1	0.76
CHTOP_1	1	0.59
CHURC1_1	1	0.59
CIAO1_1	1	0.76
CIAPIN1_1	1	0.71
CIART_1	1	0.7
CIB1_1	1	0.74
CIC_1	1	0.67
CIDEA_1	2	0.75
CIPC_1	1	0.69
CIRBP_1	2	0.67
CISD3_1	3	0.82
CISH_1	1	0.68
CIT_1	1	0.58
CITED2_1	2	0.75
CIZ1_1	2	0.79
CKAP2L_1	1	0.64
CKB_1	2	0.7
CKMT2_1	1	0.74
CLASRP_1	1	0.68
CLCC1_1	1	0.7
CLCF1_1	2	0.85
CLCN2_1	3	0.84
CLDN1_1	1	0.81
CLDN10_1	3	0.81
CLDN11_1	1	0.77
CLDN15_1	1	0.71
CLDN19_1	2	0.73
CLDN4_1	1	0.6
CLDN6_1	1	0.72
CLDN7_1	1	0.78
CLDND1_1	3	0.78
CLDND2_1	2	0.72
CLEC11A_1	1	0.67
CLEC18B_1	1	0.67
CLEC18C_1	1	0.66
CLEC2D_1	1	0.67
CLEC4F_1	1	0.63
CLIC1_1	2	0.66
CLIC3_1	2	0.75
CLIC4_1	1	0.8
CLIC5_1	3	0.85
CLIC6_1	1	0.54
CLIP1_1	2	0.88
CLIP2_1	6	0.84
CLK1_1	2	0.77
CLK2_1	2	0.69
CLK3_1	2	0.71
CLK4_1	1	0.69
CLMN_1	8	0.95
CLN6_1	4	0.85
CLN8_1	2	0.83
CLPP_1	1	0.61
CLPS_1	1	0.62
CLPTM1L_1	1	0.74
CLPX_1	1	0.78
CLSPN_1	2	0.62
CLSTN1_1	2	0.89
CLSTN2_1	1	0.73
CLTA_1	1	0.53
CLTB_1	1	0.82
CLTC_1	1	0.76
CLTCL1_1	3	0.82
CLUL1_1	4	0.82
CLYBL_1	1	0.79
CMAS_1	1	0.65
CMC1_1	2	0.63
CMC4_1	4	0.84
CMIP_1	1	0.66
CMKLR1_1	2	0.72
CMPK2_1	1	0.74
CMTM2_1	1	0.78
CMTM3_1	3	0.84
CMTM6_1	5	0.67
CMTM7_1	4	0.84
CMTM8_1	2	0.78
CMYA5_1	1	0.69
CNBP_1	3	0.75
CNFN_1	2	0.68
CNGA1_1	2	0.8
CNIH2_1	2	0.84
CNIH3_1	1	0.77
CNKSR1_1	1	0.69
CNKSR2_1	2	0.8
CNKSR3_1	2	0.7
CNN1_1	1	0.7
CNN3_1	1	0.76
CNNM2_1	1	0.7
CNNM3_1	2	0.76
CNNM4_1	3	0.72
CNOT1_1	1	0.67
CNOT10_1	1	0.71
CNOT3_1	1	0.63
CNOT4_1	2	0.74
CNOT6_1	1	0.75
CNOT7_1	3	0.81
CNOT8_1	1	0.68
CNP_1	2	0.77
CNPPD1_1	1	0.81
CNPY1_1	2	0.71
CNPY2_1	1	0.65
CNTN5_1	2	0.82
CNTN6_1	1	0.81
CNTNAP1_1	1	0.67
CNTNAP3_1	2	0.76
CNTNAP5_1	3	0.75
CNTROB_1	1	0.69
COA6_1	1	0.48
COBL_1	6	0.91
COBLL1_1	1	0.73
COG1_1	5	0.78
COG3_1	1	0.64
COG6_1	2	0.6
COIL_1	1	0.68
COL11A1_1	1	0.68
COL11A2_1	3	0.79
COL14A1_1	1	0.7
COL15A1_1	1	0.81
COL18A1_1	5	0.93
COL1A1_1	1	0.71
COL22A1_1	4	0.78
COL27A1_1	1	0.76
COL4A1_1	1	0.81
COL4A3_1	1	0.64
COL4A3BP_1	1	0.71
COL6A1_1	5	0.83
COL6A2_1	2	0.82
COL7A1_1	3	0.72
COL8A1_1	2	0.67
COL9A2_1	3	0.8
COL9A3_1	3	0.79
COLEC11_1	1	0.69
COLEC12_1	2	0.88
COMMD3_1	2	0.88
COMMD4_1	1	0.7
COMMD5_1	4	0.78
COMMD6_1	1	0.44
COMMD7_1	1	0.81
COMP_1	1	0.69
COPB2_1	1	0.7
COPE_1	1	0.55
COPG2_1	2	0.81
COPRS_1	3	0.78
COPS4_1	1	0.66
COPS6_1	1	0.8
COPS7B_1	1	0.69
COPZ2_1	2	0.77
COQ10B_1	1	0.72
COQ9_1	1	0.72
CORO1A_1	2	0.79
CORO1B_1	2	0.89
CORO1C_1	1	0.83
CORO2A_1	7	0.82
CORO6_1	1	0.66
COTL1_1	3	0.78
COX16_1	1	0.52
COX19_1	1	0.79
COX20_1	2	0.76
COX4I1_1	1	0.7
COX4I2_1	2	0.77
COX5A_1	3	0.82
COX5B_1	3	0.67
COX6A1_1	1	0.55
COX8C_1	1	0.82
CPD_1	2	0.69
CPEB2_1	2	0.82
CPEB3_1	1	0.71
CPED1_1	1	0.74
CPLX1_1	5	0.89
CPLX3_1	6	0.81
CPM_1	3	0.85
CPNE3_1	1	0.71
CPNE4_1	1	0.75
CPNE5_1	2	0.78
CPNE7_1	2	0.87
CPOX_1	2	0.74
CPPED1_1	2	0.75
CPQ_1	1	0.79
CPSF1_1	1	0.77
CPSF6_1	1	0.76
CPT1A_1	2	0.82
CPT1B_1	2	0.66
CPT1C_1	1	0.63
CPT2_1	2	0.78
CPXM1_1	1	0.65
CPXM2_1	2	0.79
CPZ_1	1	0.71
CR1L_1	2	0.72
CRABP1_1	1	0.78
CRABP2_1	2	0.76
CRAT_1	4	0.81
CRB3_1	2	0.72
CREB1_1	1	0.74
CREB3_1	1	0.75
CREB3L2_1	1	0.58
CREBBP_1	3	0.84
CREBL2_1	1	0.59
CREG1_1	2	0.71
CREG2_1	1	0.76
CRELD1_1	1	0.7
CRELD2_1	2	0.72
CRHR1_1	1	0.64
CRHR2_1	2	0.81
CRIP1_1	3	0.69
CRIP2_1	2	0.85
CRIP3_1	1	0.58
CRIPT_1	1	0.62
CRISPLD1_1	1	0.73
CRISPLD2_1	2	0.79
CRLF1_1	5	0.97
CRLF3_1	2	0.79
CRLS1_1	1	0.72
CROT_1	2	0.69
CRTAP_1	3	0.77
CRTC1_1	1	0.82
CRTC3_1	2	0.85
CRY2_1	3	0.68
CRYAA_1	1	0.56
CRYL1_1	1	0.8
CRYM_1	3	0.77
CRYZL1_1	2	0.66
CS_1	3	0.74
CSDE1_1	1	0.58
CSE1L_1	1	0.7
CSGALNACT1_1	1	0.74
CSGALNACT2_1	1	0.6
CSK_1	1	0.9
CSMD2_1	1	0.64
CSNK1A1_1	1	0.69
CSNK1D_1	2	0.8
CSNK1E_1	1	0.77
CSNK1G2_1	1	0.82
CSNK2A1_1	1	0.58
CSNK2A2_1	3	0.95
CSPG5_1	2	0.79
CSPP1_1	1	0.76
CSRNP1_1	2	0.79
CSRP2_1	4	0.81
CST3_1	1	0.74
CST5_1	1	0.64
CST6_1	2	0.79
CST7_1	1	0.66
CSTB_1	2	0.74
CSTF2_1	1	0.68
CSTF3_1	2	0.61
CT55_1	1	0.6
CT62_1	3	0.84
CTAG2_1	1	0.73
CTB-50L17_1	1	0.75
CTB-55O6_1	4	0.84
CTBP1_1	6	0.84
CTBS_1	5	0.82
CTCF_1	2	0.78
CTD-2135J3_1	2	0.75
CTD-2192J16_1	1	0.54
CTD-2515O10_1	1	0.73
CTD-2568A17_1	1	0.63
CTDSP1_1	1	0.79
CTDSPL_1	2	0.73
CTH_1	1	0.66
CTHRC1_1	3	0.79
CTIF_1	1	0.59
CTNNA1_1	5	0.85
CTNNA2_1	2	0.8
CTNNAL1_1	3	0.81
CTNNB1_1	2	0.77
CTNNBIP1_1	1	0.85
CTPS1_1	3	0.8
CTR9_1	1	0.56
CTRC_1	1	0.54
CTSA_1	2	0.68
CTSB_1	3	0.84
CTSC_1	1	0.72
CTSD_1	5	0.87
CTSH_1	5	0.86
CTSL_1	2	0.75
CTSO_1	1	0.58
CTSV_1	2	0.78
CTSZ_1	3	0.83
CTTN_1	2	0.79
CTTNBP2_1	3	0.81
CTU2_1	1	0.78
CTXN1_1	4	0.87
CUEDC1_1	3	0.82
CUEDC2_1	1	0.61
CUL1_1	3	0.8
CUL4A_1	6	0.89
CUL7_1	1	0.72
CUL9_1	1	0.76
CUX1_1	1	0.78
CUX2_1	3	0.83
CWC15_1	2	0.64
CWH43_1	1	0.78
CXCL1_1	1	0.71
CXCL12_1	3	0.84
CXCL14_1	1	0.58
CXCL3_1	1	0.71
CXCL6_1	1	0.61
CXCR4_1	3	0.8
CXCR6_1	1	0.54
CXorf38_1	1	0.78
CXorf57_1	1	0.66
CYB561_1	1	0.8
CYB561D2_1	1	0.7
CYB5A_1	1	0.67
CYB5R1_1	1	0.84
CYB5R2_1	1	0.76
CYB5R3_1	5	0.85
CYB5R4_1	1	0.68
CYBA_1	3	0.75
CYC1_1	3	0.82
CYFIP1_1	1	0.82
CYFIP2_1	3	0.76
CYGB_1	1	0.57
CYHR1_1	3	0.76
CYLD_1	1	0.72
CYP1B1_1	2	0.78
CYP20A1_1	1	0.76
CYP21A2_1	1	0.63
CYP24A1_1	1	0.73
CYP26A1_1	1	0.74
CYP26B1_1	1	0.66
CYP2D6_1	1	0.6
CYP2J2_1	1	0.76
CYP2R1_1	1	0.73
CYP2S1_1	1	0.74
CYP2U1_1	1	0.78
CYP46A1_1	3	0.83
CYP4A11_1	1	0.54
CYP4A22_1	1	0.53
CYP51A1_1	1	0.61
CYP7B1_1	1	0.7
CYS1_1	1	0.82
CYSTM1_1	1	0.75
CYTH1_1	4	0.9
CYTH2_1	2	0.61
CYTH3_1	2	0.81
CYTH4_1	1	0.62
CYTL1_1	1	0.72
CYYR1_1	1	0.63
D2HGDH_1	3	0.82
DAAM2_1	2	0.64
DACT1_1	1	0.78
DACT2_1	2	0.75
DACT3_1	1	0.7
DAD1_1	1	0.63
DAG1_1	1	0.76
DAGLA_1	1	0.74
DALRD3_1	2	0.68
DAP_1	2	0.77
DAP3_1	1	0.79
DAPK1_1	1	0.79
DARS_1	1	0.65
DARS2_1	1	0.57
DAXX_1	1	0.65
DAZAP1_1	1	0.77
DAZAP2_1	2	0.79
DAZL_1	2	0.77
DBF4_1	1	0.62
DBF4B_1	1	0.56
DBI_1	1	0.73
DBN1_1	3	0.87
DBNL_1	1	0.71
DBT_1	1	0.63
DCAF10_1	1	0.76
DCAF11_1	1	0.64
DCAF12_1	1	0.63
DCAF12L1_1	1	0.75
DCBLD1_1	3	0.76
DCHS1_1	6	0.88
DCHS2_1	2	0.73
DCK_1	1	0.8
DCLK1_1	1	0.77
DCLK2_1	3	0.82
DCP1A_1	1	0.67
DCP2_1	1	0.65
DCTN1_1	1	0.68
DCTN6_1	2	0.69
DCTPP1_1	1	0.54
DCUN1D1_1	1	0.83
DCUN1D2_1	3	0.77
DCUN1D4_1	1	0.62
DCXR_1	2	0.67
DDA1_1	1	0.6
DDAH2_1	1	0.69
DDB1_1	1	0.75
DDB2_1	3	0.79
DDHD1_1	2	0.79
DDI2_1	3	0.81
DDIT3_1	2	0.68
DDIT4L_1	3	0.72
DDN_1	1	0.72
DDR1_1	1	0.79
DDRGK1_1	1	0.48
DDX23_1	1	0.63
DDX24_1	1	0.69
DDX27_1	1	0.61
DDX31_1	2	0.74
DDX42_1	1	0.67
DDX43_1	3	0.63
DDX46_1	1	0.7
DDX5_1	1	0.71
DDX59_1	2	0.8
DDX6_1	1	0.71
DECR2_1	3	0.79
DEDD2_1	1	0.73
DEF8_1	1	0.76
DEGS1_1	3	0.84
DEGS2_1	6	0.84
DEK_1	4	0.81
DENND1A_1	4	0.84
DENND1B_1	1	0.77
DENND4A_1	2	0.65
DENND5A_1	1	0.73
DENND6A_1	1	0.7
DENR_1	2	0.69
DEPDC5_1	1	0.77
DEPTOR_1	1	0.63
DERA_1	2	0.7
DERL1_1	2	0.67
DERL2_1	2	0.68
DES_1	2	0.74
DESI1_1	2	0.63
DESI2_1	2	0.8
DEXI_1	3	0.76
DFNA5_1	2	0.83
DFNB31_1	3	0.77
DFNB59_1	4	0.83
DGAT2_1	2	0.76
DGAT2L6_1	1	0.5
DGCR14_1	1	0.59
DGCR2_1	2	0.73
DGCR6_1	3	0.76
DGCR6L_1	3	0.76
DGKA_1	2	0.76
DGKE_1	3	0.8
DGKG_1	1	0.75
DGKK_1	1	0.66
DGKQ_1	4	0.81
DHCR24_1	1	0.76
DHDDS_1	1	0.7
DHDH_1	3	0.66
DHFR_1	3	0.71
DHH_1	3	0.68
DHODH_1	1	0.73
DHRS1_1	2	0.65
DHRS11_1	4	0.81
DHRS12_1	1	0.68
DHRS4_1	3	0.77
DHRS4L2_1	3	0.78
DHRS7_1	1	0.8
DHRSX_1	4	0.8
DHTKD1_1	2	0.71
DHX15_1	1	0.74
DHX29_1	1	0.65
DHX33_1	1	0.67
DHX35_1	1	0.77
DHX36_1	1	0.62
DHX37_1	1	0.68
DHX40_1	1	0.69
DHX9_1	2	0.73
DIAPH2_1	2	0.57
DIAPH3_1	1	0.65
DICER1_1	1	0.77
DIMT1_1	1	0.61
DIP2A_1	1	0.75
DIP2C_1	1	0.88
DIRAS1_1	8	0.93
DIRAS2_1	1	0.79
DIRC2_1	1	0.75
DIS3_1	1	0.59
DISC1_1	1	0.68
DISP1_1	1	0.8
DISP3_1	1	0.74
DIXDC1_1	1	0.74
DKC1_1	2	0.75
DKK3_1	4	0.86
DLC1_1	3	0.78
DLEC1_1	3	0.7
DLEU7_1	1	0.69
DLG1_1	2	0.69
DLGAP4_1	5	0.84
DLK1_1	3	0.83
DLK2_1	2	0.84
DLL1_1	1	0.75
DLL3_1	4	0.74
DLL4_1	1	0.7
DLST_1	1	0.75
DLX2_1	1	0.68
DLX4_1	2	0.7
DMBX1_1	3	0.81
DMC1_1	4	0.76
DMD_1	2	0.69
DMGDH_1	2	0.84
DMRTC1_1	1	0.7
DMRTC1B_1	2	0.68
DMRTC2_1	1	0.54
DMTF1_1	1	0.77
DNA2_1	1	0.72
DNAAF1_1	2	0.81
DNAAF3_1	1	0.6
DNAAF5_1	1	0.76
DNAH2_1	1	0.78
DNAH5_1	1	0.79
DNAH8_1	3	0.81
DNAH9_1	2	0.65
DNAI1_1	1	0.74
DNAJA1_1	2	0.79
DNAJA2_1	1	0.7
DNAJB1_1	4	0.76
DNAJB12_1	1	0.67
DNAJB14_1	1	0.85
DNAJB2_1	1	0.7
DNAJB5_1	2	0.64
DNAJB6_1	1	0.72
DNAJB8_1	2	0.68
DNAJC10_1	1	0.74
DNAJC13_1	1	0.58
DNAJC19_1	1	0.56
DNAJC22_1	2	0.62
DNAJC24_1	1	0.65
DNAJC3_1	1	0.74
DNAJC4_1	1	0.53
DNAJC7_1	1	0.74
DNAL1_1	1	0.7
DNALI1_1	4	0.68
DNASE1L2_1	1	0.67
DNASE2_1	1	0.65
DNASE2B_1	1	0.58
DNER_1	5	0.88
DNHD1_1	1	0.67
DNLZ_1	2	0.78
DNM1L_1	1	0.75
DNM3_1	3	0.81
DNMBP_1	1	0.85
DNMT3B_1	4	0.8
DNMT3L_1	3	0.72
DNPEP_1	2	0.74
DNTTIP2_1	2	0.61
DOC2A_1	1	0.85
DOC2B_1	1	0.74
DOCK1_1	2	0.82
DOCK10_1	4	0.85
DOCK2_1	1	0.72
DOCK3_1	1	0.79
DOCK4_1	1	0.72
DOCK5_1	3	0.88
DOCK9_1	1	0.86
DOK1_1	1	0.77
DOK4_1	2	0.81
DOK5_1	1	0.75
DOK6_1	1	0.85
DOK7_1	3	0.83
DONSON_1	2	0.82
DOPEY1_1	1	0.67
DOPEY2_1	3	0.79
DOT1L_1	5	0.86
DPF1_1	1	0.81
DPF3_1	1	0.68
DPH1_1	3	0.69
DPH2_1	2	0.59
DPH3_1	1	0.6
DPH7_1	1	0.78
DPP10_1	1	0.79
DPP4_1	1	0.79
DPP6_1	1	0.83
DPPA2_1	1	0.52
DPPA5_1	3	0.8
DPY19L3_1	2	0.85
DPYD_1	3	0.87
DPYSL4_1	5	0.86
DR1_1	2	0.76
DRAP1_1	2	0.74
DRAXIN_1	1	0.85
DRC1_1	1	0.76
DRC3_1	1	0.45
DRD2_1	3	0.75
DRD4_1	2	0.8
DRG1_1	1	0.71
DRG2_1	1	0.68
DSC2_1	1	0.68
DSCAML1_1	1	0.82
DSCC1_1	1	0.68
DSCR3_1	1	0.71
DSE_1	1	0.7
DSG2_1	1	0.73
DSN1_1	1	0.72
DSP_1	1	0.77
DSTN_1	1	0.76
DSTYK_1	1	0.69
DTD2_1	2	0.71
DTNB_1	2	0.81
DTNBP1_1	2	0.77
DTWD2_1	1	0.73
DTX2_1	1	0.71
DTYMK_1	3	0.75
DUOX1_1	2	0.8
DUOXA1_1	2	0.79
DUS1L_1	2	0.86
DUS3L_1	1	0.63
DUS4L_1	1	0.68
DUSP1_1	3	0.73
DUSP10_1	1	0.68
DUSP13_1	1	0.6
DUSP14_1	4	0.88
DUSP15_1	2	0.8
DUSP18_1	2	0.74
DUSP2_1	2	0.76
DUSP22_1	2	0.84
DUSP23_1	2	0.72
DUSP28_1	1	0.78
DUSP3_1	4	0.89
DUSP4_1	2	0.83
DUSP5_1	2	0.73
DUSP7_1	2	0.84
DUSP8_1	1	0.87
DUSP9_1	2	0.8
DVL1_1	3	0.89
DVL2_1	1	0.67
DVL3_1	2	0.87
DXO_1	1	0.72
DYM_1	1	0.66
DYNC1H1_1	3	0.87
DYNC1LI1_1	2	0.78
DYNC1LI2_1	3	0.83
DYNLL1_1	2	0.69
DYNLL2_1	2	0.86
DYNLRB1_1	1	0.6
DYNLT1_1	1	0.76
DYNLT3_1	1	0.66
DYRK1A_1	1	0.73
DYRK2_1	4	0.91
DYRK3_1	1	0.77
DYSF_1	3	0.8
DZIP1L_1	1	0.62
E2F3_1	1	0.59
E2F5_1	1	0.6
E2F6_1	1	0.67
E2F7_1	2	0.73
E4F1_1	1	0.66
EAF1_1	1	0.55
EAF2_1	2	0.66
EAPP_1	2	0.75
EBAG9_1	1	0.66
EBI3_1	1	0.7
ECD_1	1	0.65
ECE1_1	1	0.83
ECEL1_1	3	0.8
ECHDC3_1	4	0.81
ECHS1_1	1	0.73
ECI1_1	2	0.73
ECI2_1	1	0.83
ECM1_1	1	0.61
ECSIT_1	1	0.61
ECT2_1	1	0.62
EDA_1	2	0.76
EDA2R_1	4	0.68
EDARADD_1	1	0.81
EDC4_1	2	0.7
EDEM1_1	1	0.85
EDEM2_1	2	0.74
EDF1_1	1	0.73
EDIL3_1	2	0.76
EDN3_1	1	0.78
EDNRB_1	1	0.6
EDRF1_1	1	0.68
EEA1_1	4	0.86
EED_1	2	0.77
EEF1A2_1	2	0.79
EEF1AKMT4_1	1	0.58
EEF2K_1	1	0.79
EEF2KMT_1	3	0.77
EEFSEC_1	1	0.73
EEPD1_1	1	0.76
EFCAB1_1	1	0.72
EFCAB12_1	1	0.67
EFCAB13_1	1	0.77
EFCAB3_1	1	0.72
EFCAB4A_1	2	0.72
EFCAB6_1	1	0.61
EFCAB7_1	1	0.67
EFEMP1_1	1	0.71
EFEMP2_1	3	0.79
EFHC2_1	2	0.76
EFHD1_1	3	0.75
EFHD2_1	3	0.85
EFNA1_1	4	0.84
EFNA3_1	2	0.67
EFNA4_1	1	0.6
EFNA5_1	2	0.86
EFNB1_1	1	0.66
EFNB2_1	1	0.87
EFNB3_1	1	0.7
EFR3A_1	1	0.7
EFS_1	1	0.61
EGFL7_1	4	0.79
EGFL8_1	1	0.6
EGLN1_1	1	0.73
EGLN2_1	2	0.82
EGLN3_1	3	0.8
EHBP1_1	1	0.71
EHBP1L1_1	3	0.9
EHD1_1	3	0.78
EHD2_1	1	0.75
EIF1AX_1	1	0.69
EIF1B_1	1	0.7
EIF2AK1_1	2	0.67
EIF2AK4_1	1	0.75
EIF2B2_1	1	0.63
EIF2D_1	1	0.75
EIF2S3_1	1	0.68
EIF2S3L_1	1	0.66
EIF3A_1	1	0.76
EIF3B_1	1	0.73
EIF3C_1	1	0.66
EIF3CL_1	1	0.66
EIF3D_1	1	0.59
EIF3E_1	1	0.54
EIF3H_1	1	0.6
EIF3I_1	2	0.66
EIF3M_1	1	0.7
EIF4A1_1	2	0.72
EIF4B_1	2	0.7
EIF4E2_1	1	0.72
EIF4E3_1	8	0.92
EIF4EBP1_1	2	0.74
EIF4EBP2_1	2	0.73
EIF4EBP3_1	2	0.64
EIF4G1_1	2	0.8
EIF4G2_1	1	0.69
EIF5_1	1	0.66
EIF5A2_1	2	0.72
ELF1_1	1	0.64
ELF4_1	4	0.85
[truncated: 14,456 more rows]

## Sheet: SCHEMAtop28
Gene	GC_Box	GC_Freq
AKAP11_1	2	0.84
ANKRD12_1	4	0.79
ASH1L_1	1	0.81
CACNA1G_1	3	0.76
CUL1_1	3	0.8
DAGLA_1	1	0.74
DNM3_1	3	0.81
EIF2S3_1	1	0.68
FAM120A_1	4	0.85
GRIN2A_1	1	0.8
KDM6B_1	1	0.69
NR3C2_1	1	0.6
PREP_1	2	0.81
RB1CC1_1	1	0.79
SLF2_1	1	0.59
SP4_1	3	0.83
SV2A_1	1	0.65
TRIO_1	3	0.8
ZMYM2_1	1	0.76
GRIA3_1	0	0.49
HCN4_1	0	0.56
MAGEC1_1	0	0.61
MAGI2_1	0	0.66
SETD1A_1	0	0.76
SLC22A11_1	0	0.63
SRRM2_1	0	0.72
XPO7_1	0	0.82
ZNF136_1	0	0.66

## Sheet: SCHEMAtop47
Gene	GC_Box	GC_Freq
AKAP11_1	2	0.84
ANKRD12_1	4	0.79
ASH1L_1	1	0.81
ATP9A_1	3	0.91
BSCL2_1	4	0.78
CACNA1G_1	3	0.76
CACNA2D1_1	2	0.74
CUL1_1	3	0.8
DAGLA_1	1	0.74
DNM3_1	3	0.81
EIF2S3_1	1	0.68
FAM120A_1	4	0.85
FYN_1	1	0.7
GRIN2A_1	1	0.8
HMGCR_1	1	0.6
KCNN3_1	1	0.61
KDM6B_1	1	0.69
LMBR1L_1	1	0.62
NR3C2_1	1	0.6
NR4A2_1	1	0.74
PREP_1	2	0.81
PTGER1_1	1	0.77
RB1CC1_1	1	0.79
SLF2_1	1	0.59
SP4_1	3	0.83
SRPK1_1	3	0.77
SV2A_1	1	0.65
TRIO_1	3	0.8
XKR6_1	1	0.7
ZMYM2_1	1	0.76
ZMYND11_1	1	0.8
FABP7_1	0	0.51
GRIA3_1	0	0.49
HCN4_1	0	0.56
MAGEC1_1	0	0.61
MAGI2_1	0	0.66
POTEF_1	0	0.4
S100P_1	0	0.52
SETD1A_1	0	0.76
SLC22A11_1	0	0.63
SLC25A43_1	0	0.72
SLC34A2_1	0	0.68
SLITRK5_1	0	0.64
SOBP_1	0	0.74
SRRM2_1	0	0.72
XPO7_1	0	0.82
ZNF136_1	0	0.66

## Sheet: GWAStop63
Gene	GC_Box	GC_Freq
ACTR1B_1	1	0.7
ADGRB3_1	1	0.81
ATP2A2_1	2	0.83
BCL2L12_1	1	0.58
CACNA1C_1	1	0.81
CACNA1I_1	2	0.85
CDH16_1	1	0.62
CUL9_1	1	0.76
EMX1_1	3	0.81
ENOX1_1	1	0.8
EPN2_1	2	0.82
ESAM_1	4	0.86
FOXO3_1	4	0.85
GRIN2A_1	1	0.8
IMMP2L_1	5	0.76
IRF3_1	1	0.59
KIAA1549_1	1	0.84
KLF6_1	2	0.81
MAN2A1_1	2	0.8
MSI2_1	2	0.76
NAB2_1	2	0.82
NEBL_1	1	0.81
NRIP1_1	3	0.76
PCGF3_1	2	0.78
PJA1_1	2	0.68
PLCH2_1	1	0.63
PTPRK_1	1	0.81
RERE_1	1	0.76
SP4_1	3	0.83
THAP8_1	1	0.71
TMTC1_1	2	0.77
TSNARE1_1	1	0.84
WBSCR17_1	2	0.69
WSCD2_1	1	0.62
ZNF804A_1	1	0.63
ZNF823_1	2	0.62
BCL11B_1	0	0.32
CALN1_1	0	0.78
CNTN4_1	0	0.34
DCC_1	0	0.37
EYS_1	0	0.39
FHIT_1	0	0.59
FOXP1_1	0	0.5
FURIN_1	0	0.55
GABBR2_1	0	0.81
GPM6A_1	0	0.72
GRAMD1B_1	0	0.59
GRM1_1	0	0.43
IL1RAPL1_1	0	0.49
MAD1L1_1	0	0.69
MYT1L_1	0	0.53
NEGR1_1	0	0.74
NLGN4X_1	0	0.52
NXPH1_1	0	0.53
OPCML_1	0	0.57
PAK6_1	0	0.6
PDE4B_1	0	0.43
R3HDM2_1	0	0.73
SFXN5_1	0	0.67
SGCD_1	0	0.55
SLC39A8_1	0	0.75
SNAP91_1	0	0.69
TRPC4_1	0	0.56

## Sheet: GWAStop357
Gene	GC_Box	GC_Freq
ABCB9_1	4	0.79
ABHD2_1	1	0.65
ACE_1	3	0.86
ACTR1B_1	1	0.71
ADGRB3_1	1	0.82
AGO1_1	1	0.74
AIG1_1	7	0.96
ALG12_1	1	0.74
ALMS1_1	2	0.78
ANKRD11_1	1	0.89
ANKRD27_1	1	0.65
AP3B2_1	2	0.72
AP3D1_1	1	0.74
AP5B1_1	1	0.84
APOPT1_1	3	0.83
ARF5_1	2	0.81
ARHGAP1_1	1	0.62
ASPG_1	2	0.86
ASPHD1_1	2	0.79
ATP2A2_1	2	0.84
B3GAT1_1	2	0.89
BCL2L12_1	1	0.59
BRINP2_1	1	0.61
CA7_1	2	0.81
CACNA1C_1	1	0.82
CACNA1I_1	2	0.86
CACYBP_1	1	0.74
CATSPER2_1	1	0.73
CCDC92_1	1	0.8
CDH16_1	1	0.63
CDK10_1	1	0.68
CEP170_1	1	0.61
CHRNA3_1	1	0.79
CHRNA5_1	2	0.63
CHRNB4_1	2	0.77
CKB_1	2	0.71
CLSPN_1	2	0.63
CNKSR2_1	2	0.8
CNNM3_1	2	0.77
COQ10B_1	1	0.72
CPNE7_1	2	0.88
CRHR1_1	1	0.64
CSDE1_1	1	0.59
CUL9_1	1	0.77
CYP7B1_1	1	0.71
DARS2_1	1	0.57
DEF8_1	1	0.77
DFNA5_1	2	0.83
DLX2_1	1	0.69
DOC2A_1	1	0.85
DOT1L_1	5	0.87
DPYD_1	3	0.88
DYNC1LI2_1	3	0.83
EEFSEC_1	1	0.74
EFNA5_1	2	0.86
EIF5_1	1	0.67
ELL3_1	1	0.59
EMB_1	1	0.67
EMX1_1	3	0.82
ENOX1_1	1	0.8
EPN2_1	2	0.83
ESAM_1	4	0.87
ETF1_1	1	0.68
FAHD2B_1	3	0.74
FAM109B_1	3	0.71
FAM120A_1	4	0.86
FANCI_1	1	0.71
FANCL_1	1	0.68
FGFR1_1	1	0.76
FOXO3_1	4	0.85
FRMD5_1	1	0.64
FRMPD4_1	1	0.65
GALNT10_1	3	0.9
GATAD2B_1	1	0.66
GFRA3_1	2	0.74
GIGYF1_1	1	0.94
GLB1L2_1	5	0.86
GRIN2A_1	1	0.81
HAPLN4_1	1	0.72
HARBI1_1	2	0.76
HMOX2_1	2	0.76
HSPA9_1	1	0.72
HSPD1_1	1	0.74
HSPE1_1	1	0.81
HYI_1	2	0.68
IFT57_1	1	0.63
IMMP2L_1	5	0.77
IRF3_1	1	0.59
JKAMP_1	2	0.71
KANSL1_1	1	0.65
KCNB1_1	1	0.79
KCNG2_1	2	0.8
KIAA1549_1	1	0.85
KLC1_1	1	0.77
KLF10_1	2	0.76
KLF6_1	2	0.82
KLHL21_1	4	0.8
LETM2_1	1	0.62
MAN2A1_1	2	0.81
MAP3K11_1	2	0.64
MAPK3_1	2	0.83
MAU2_1	1	0.63
MDK_1	4	0.82
MMP16_1	1	0.79
MOB4_1	1	0.75
MSANTD2_1	2	0.77
MSI2_1	2	0.76
NAB2_1	2	0.83
NAGA_1	2	0.68
NDUFA2_1	1	0.56
NEBL_1	1	0.81
NEK1_1	1	0.7
NMB_1	2	0.81
NMRAL1_1	1	0.6
NRGN_1	1	0.76
NRIP1_1	3	0.77
OGFOD2_1	1	0.69
OLA1_1	2	0.84
OPRD1_1	1	0.83
PACSIN3_1	1	0.86
PARP8_1	1	0.65
PCGF3_1	2	0.79
PDIA3_1	2	0.76
PJA1_1	2	0.69
PLCH2_1	1	0.63
PLEKHM1_1	1	0.79
PLEKHO1_1	1	0.66
PLK2_1	2	0.73
PLPP5_1	1	0.77
POLG_1	1	0.72
PPP1R13B_1	3	0.83
PQLC1_1	2	0.86
PRDM7_1	2	0.64
PSMA4_1	1	0.74
PTPRK_1	1	0.82
PUF60_1	1	0.7
RAB42_1	2	0.85
RABGAP1L_1	1	0.78
RALGPS1_1	1	0.71
REEP2_1	2	0.83
RELA_1	1	0.83
RERE_1	1	0.77
RP11-245J9_1	1	0.74
SCRIB_1	2	0.81
SEC11A_1	2	0.76
SERF2_1	1	0.67
SF3A2_1	1	0.71
SLC39A1_1	1	0.66
SMG6_1	3	0.77
SNCA_1	2	0.69
SND1_1	2	0.73
SP4_1	3	0.83
SPECC1_1	3	0.74
SPG7_1	1	0.83
SRR_1	2	0.77
ST3GAL3_1	1	0.72
TAOK2_1	2	0.78
TCF25_1	1	0.81
THAP3_1	1	0.78
THAP8_1	1	0.72
TMEM110_1	3	0.75
TMEM219_1	1	0.8
TMTC1_1	2	0.78
TRMT61A_1	1	0.73
TSNARE1_1	1	0.85
TSPAN2_1	3	0.86
TUBB3_1	2	0.81
WBSCR17_1	2	0.7
WDR62_1	1	0.71
WDR73_1	1	0.71
WDR76_1	1	0.7
WDR82_1	3	0.81
WSCD2_1	1	0.62
XRCC3_1	1	0.55
YJEFN3_1	1	0.71
YWHAE_1	1	0.71
ZBTB48_1	1	0.74
ZCCHC7_1	1	0.7
ZFYVE21_1	3	0.77
ZNF281_1	2	0.75
ZNF592_1	2	0.85
ZNF804A_1	1	0.63
ZNF823_1	2	0.63
ZSCAN2_1	1	0.65
AGO3_1	0	0.76
AGO4_1	0	0.63
AKAP6_1	0	0.47
AKT3_1	0	0.41
AMBRA1_1	0	0.56
ARHGAP44_1	0	0.62
ARL17A_1	0	0.53
ARL17B_1	0	0.56
ARL5B_1	0	0.71
ASIC1_1	0	0.82
ATG13_1	0	0.39
ATXN7_1	0	0.68
BAG5_1	0	0.8
BBX_1	0	0.59
BCL11B_1	0	0.32
BRD8_1	0	0.51
C1orf216_1	0	0.76
CACNB2_1	0	0.41
CALN1_1	0	0.79
CCDC85A_1	0	0.71
CDC25C_1	0	0.65
CDIP1_1	0	0.7
CENPL_1	0	0.48
CILP2_1	0	0.73
CISD2_1	0	0.76
CLCN3_1	0	0.66
CLU_1	0	0.63
CNTN4_1	0	0.34
CPEB1_1	0	0.63
CREB3L1_1	0	0.44
CREB3L4_1	0	0.6
CRTC2_1	0	0.6
CTNND1_1	0	0.4
CUL3_1	0	0.72
CXXC5_1	0	0.79
DCC_1	0	0.37
DENND4B_1	0	0.79
DGKI_1	0	0.36
DGKZ_1	0	0.85
DLX1_1	0	0.58
DNAJA3_1	0	0.74
DNAJC11_1	0	0.84
DPEP1_1	0	0.56
ELAC2_1	0	0.52
EXOC4_1	0	0.55
EYS_1	0	0.4
FAM114A2_1	0	0.65
FAM53C_1	0	0.67
FAM83D_1	0	0.66
FANCA_1	0	0.77
FHIT_1	0	0.6
FOXN2_1	0	0.75
FOXP1_1	0	0.51
FURIN_1	0	0.56
FUT9_1	0	0.7
GABBR2_1	0	0.81
GATAD2A_1	0	0.5
GLT8D1_1	0	0.72
GLYCTK_1	0	0.64
GMEB1_1	0	0.67
GPM6A_1	0	0.72
GRAMD1B_1	0	0.6
GRIA1_1	0	0.67
GRM1_1	0	0.43
GRM3_1	0	0.49
HCN1_1	0	0.74
HEATR5B_1	0	0.62
IK_1	0	0.52
IL1RAPL1_1	0	0.49
KAT5_1	0	0.7
KDM3B_1	0	0.83
KDM4A_1	0	0.63
KIF18A_1	0	0.62
KLHL20_1	0	0.55
KMT2E_1	0	0.75
LIMA1_1	0	0.38
LRRC37A2_1	0	0.4
LRRC4_1	0	0.69
MAD1L1_1	0	0.69
MANBA_1	0	0.7
MAPT_1	0	0.46
MARK3_1	0	0.67
MED27_1	0	0.52
MEF2C_1	0	0.81
MFAP1_1	0	0.61
MFAP3_1	0	0.69
MLXIP_1	0	0.65
MPP6_1	0	0.86
MRPL33_1	0	0.64
MYT1L_1	0	0.53
NDFIP2_1	0	0.74
NDRG4_1	0	0.65
NDUFAF7_1	0	0.62
NEGR1_1	0	0.75
NEK4_1	0	0.71
NLGN4X_1	0	0.52
NME5_1	0	0.49
NSD3_1	0	0.73
NSF_1	0	0.84
NSUN6_1	0	0.66
NTN5_1	0	0.65
NXPH1_1	0	0.53
OPCML_1	0	0.57
PABPC1L_1	0	0.7
PAK6_1	0	0.6
PCCB_1	0	0.68
PCDH17_1	0	0.57
PCDHA11_1	0	0.71
PCDHA12_1	0	0.41
PCDHA13_1	0	0.43
PCDHA2_1	0	0.67
PCDHA3_1	0	0.37
PCDHA4_1	0	0.45
PCDHA5_1	0	0.36
PCDHA6_1	0	0.34
PCDHA7_1	0	0.36
PCDHA8_1	0	0.34
PCDHAC1_1	0	0.65
PCDHAC2_1	0	0.37
PDE4B_1	0	0.43
PHF13_1	0	0.71
PHF2_1	0	0.8
PLCL2_1	0	0.55
POC1B_1	0	0.63
PPIP5K1_1	0	0.68
PPP1R16B_1	0	0.76
PRKD3_1	0	0.82
PTBP2_1	0	0.83
PTK2B_1	0	0.53
PTPRF_1	0	0.81
QPCT_1	0	0.73
R3HDM2_1	0	0.73
RBM26_1	0	0.61
RBMS3_1	0	0.35
RCC1_1	0	0.52
RFTN2_1	0	0.42
RLBP1_1	0	0.61
RNASEH2C_1	0	0.63
RNF38_1	0	0.69
RPL13_1	0	0.71
SCARA3_1	0	0.64
SDCCAG8_1	0	0.56
SERINC4_1	0	0.61
SERPINC1_1	0	0.53
SF3B1_1	0	0.65
SFXN5_1	0	0.68
SGCD_1	0	0.55
SIKE1_1	0	0.6
SIPA1_1	0	0.72
SLC39A8_1	0	0.76
SLC9B2_1	0	0.77
SLC9C2_1	0	0.49
SNAP91_1	0	0.7
SRPK2_1	0	0.31
STRN_1	0	0.79
TAF12_1	0	0.79
TBC1D5_1	0	0.37
TBL1XR1_1	0	0.7
THOC7_1	0	0.75
TMX2_1	0	0.45
TRNAU1AP_1	0	0.71
TRPC4_1	0	0.57
TRPM6_1	0	0.35
TSPAN16_1	0	0.53
UBE2D2_1	0	0.84
VPS45_1	0	0.65
VRK2_1	0	0.72
VSIG2_1	0	0.5
WNT3_1	0	0.65
ZDHHC5_1	0	0.76
ZMAT2_1	0	0.52
ZNF365_1	0	0.48
ZNF664_1	0	0.86

## Sheet: ASD88
Gene	GC_Box	GC_Freq
ANKRD11_1	1	0.88
ARID1B_1	2	0.77
ASH1L_1	1	0.81
CACNA2D3_1	3	0.77
CHD8_1	1	0.6
CORO1A_1	2	0.79
CREBBP_1	3	0.84
CTNNB1_1	2	0.77
DIP2A_1	1	0.75
DYNC1H1_1	3	0.87
DYRK1A_1	1	0.73
GABRB3_1	1	0.81
GIGYF1_1	1	0.93
GNAI1_1	2	0.85
HDLBP_1	4	0.82
KCNMA1_1	2	0.88
KCNQ3_1	2	0.78
KDM6B_1	1	0.69
KIAA0232_1	1	0.77
KMT2C_1	12	0.95
KMT5B_1	1	0.83
LDB1_1	1	0.61
NACC1_1	3	0.85
NCOA1_1	7	0.89
NR3C2_1	1	0.6
PTEN_1	2	0.78
PTK7_1	2	0.83
RAI1_1	1	0.76
RFX3_1	1	0.76
SATB1_1	1	0.7
SHANK2_1	1	0.65
SIN3A_1	1	0.52
SKI_1	2	0.85
SLC6A1_1	3	0.81
SMARCC2_1	1	0.88
SRPRA_1	1	0.74
STXBP1_1	2	0.84
TCF7L2_1	3	0.69
TRAF7_1	1	0.74
VEZF1_1	2	0.88
WAC_1	1	0.76
ZMYND8_1	1	0.57
ADNP_1	0	0.61
ANK2_1	0	0.59
AP2S1_1	0	0.56
BCL11A_1	0	0.52
CACNA1E_1	0	0.52
CELF4_1	0	0.62
CHD2_1	0	0.48
DEAF1_1	0	0.77
DNMT3A_1	0	0.73
DPYSL2_1	0	0.6
DSCAM_1	0	0.66
EIF3G_1	0	0.72
FOXP1_1	0	0.5
GABRB2_1	0	0.6
GRIA2_1	0	0.66
GRIN2B_1	0	0.45
KDM5B_1	0	0.75
KMT2E_1	0	0.74
LRRC4C_1	0	0.42
MBD5_1	0	0.6
MED13L_1	0	0.86
MKX_1	0	0.58
MYT1L_1	0	0.53
NRXN1_1	0	0.61
NUP155_1	0	0.61
PAX5_1	0	0.46
PHF12_1	0	0.8
PHF2_1	0	0.79
PHF21A_1	0	0.88
POGZ_1	0	0.66
PPP1R9B_1	0	0.63
PPP2R5D_1	0	0.53
PPP5C_1	0	0.73
RORB_1	0	0.73
SETD5_1	0	0.36
SPAST_1	0	0.73
TAOK1_1	0	0.68
TBL1XR1_1	0	0.7
TBR1_1	0	0.48
TCF4_1	0	0.44
TEK_1	0	0.44
TLK2_1	0	0.75
TM9SF4_1	0	0.55
TRIM23_1	0	0.66
TRIP12_1	0	0.71
UBR1_1	0	0.64

## Sheet: DDID258
Gene	GC_Box	GC_Freq
ABL1_1	2	0.77
ADCY5_1	3	0.86
AGO1_1	1	0.73
ALG13_1	1	0.67
ANKRD11_1	1	0.88
ARF1_1	3	0.81
ARHGAP35_1	2	0.8
ARHGEF9_1	1	0.66
ARID1A_1	2	0.85
ARID1B_1	2	0.77
ASH1L_1	1	0.81
ATP1A3_1	2	0.79
ATP6V0A1_1	1	0.72
ATP6V1A_1	2	0.68
AUTS2_1	1	0.66
BCOR_1	3	0.76
BICD2_1	1	0.79
BRAF_1	1	0.85
BRPF1_1	2	0.65
CACNA1C_1	1	0.81
CACNA1G_1	3	0.76
CAMK2B_1	1	0.8
CBL_1	2	0.85
CDK13_1	2	0.8
CDKL5_1	2	0.64
CHAMP1_1	1	0.76
CHD4_1	1	0.65
CHD8_1	1	0.6
CLTC_1	1	0.76
CNKSR2_1	2	0.8
CNOT3_1	1	0.63
COL4A1_1	1	0.81
COL4A3BP_1	1	0.71
CREBBP_1	3	0.84
CSNK2A1_1	1	0.58
CTBP1_1	6	0.84
CTCF_1	2	0.78
CTNNB1_1	2	0.77
DDX23_1	1	0.63
DNM1L_1	1	0.75
DYNC1H1_1	3	0.87
DYRK1A_1	1	0.73
EEF1A2_1	2	0.79
EP300_1	1	0.71
ERF_1	1	0.79
FGFR3_1	5	0.89
GABRA1_1	1	0.49
GABRB3_1	1	0.81
GATAD2B_1	1	0.65
GIGYF1_1	1	0.93
GNAI1_1	2	0.85
GNAO1_1	1	0.83
GNAS_1	2	0.84
GRIN2A_1	1	0.8
H3F3A_1	4	0.78
HDAC4_1	2	0.71
HNRNPD_1	1	0.58
HNRNPK_1	2	0.67
HUWE1_1	1	0.74
KANSL1_1	1	0.65
KAT6A_1	2	0.82
KAT6B_1	1	0.61
KCNA2_1	1	0.77
KCNB1_1	1	0.79
KCNH1_1	1	0.82
KCNQ3_1	2	0.78
KDM6A_1	1	0.68
KDM6B_1	1	0.69
KIDINS220_1	3	0.82
KIF11_1	1	0.66
KIF5C_1	3	0.74
KMT2A_1	1	0.8
KMT2B_1	3	0.85
KMT2C_1	12	0.95
KMT5B_1	1	0.83
KRAS_1	1	0.65
MAP2K1_1	1	0.67
MECP2_1	3	0.84
MED12_1	1	0.67
MEIS2_1	2	0.74
MIB1_1	1	0.76
MSL2_1	1	0.75
MSL3_1	5	0.87
MTOR_1	1	0.52
MYCN_1	1	0.72
NAA10_1	1	0.79
NACC1_1	3	0.85
NOTCH1_1	1	0.8
NR4A2_1	1	0.74
ODC1_1	1	0.77
PACS1_1	1	0.84
PACS2_1	2	0.9
PCDH19_1	2	0.8
PDHA1_1	1	0.68
PHIP_1	1	0.83
PIK3R1_1	2	0.82
PPM1D_1	1	0.7
PPP2CA_1	1	0.74
PSMC5_1	2	0.6
PTEN_1	2	0.78
PTPN11_1	1	0.75
PUF60_1	1	0.69
RAC1_1	3	0.83
RAI1_1	1	0.76
RERE_1	1	0.76
RHOBTB2_1	5	0.79
RIT1_1	3	0.73
RPS6KA3_1	1	0.77
SATB1_1	1	0.7
SCN8A_1	3	0.89
SET_1	2	0.81
SETBP1_1	1	0.73
SETD2_1	1	0.85
SHOC2_1	6	0.82
SIN3A_1	1	0.52
SKI_1	2	0.85
SLC2A1_1	2	0.77
SLC6A1_1	3	0.81
SMARCA2_1	1	0.7
SMC1A_1	1	0.6
SNAP25_1	5	0.77
SPEN_1	3	0.8
SPTAN1_1	2	0.86
STXBP1_1	2	0.84
SYNCRIP_1	1	0.78
SYT1_1	1	0.63
TCF7L2_1	3	0.69
TFE3_1	2	0.71
TRAF7_1	1	0.74
TRIO_1	3	0.8
TRPM3_1	1	0.49
U2AF2_1	6	0.79
UBE3A_1	3	0.84
UBTF_1	3	0.86
USP7_1	3	0.91
VAMP2_1	4	0.89
WAC_1	1	0.76
YY1_1	1	0.85
ZMYM2_1	1	0.76
ZMYND11_1	1	0.8
ZNF148_1	1	0.73
ADNP_1	0	0.61
AMER1_1	0	0.68
AP2S1_1	0	0.56
ARID2_1	0	0.64
ASXL1_1	0	0.44
ASXL2_1	0	0.75
ATRX_1	0	0.52
BCL11A_1	0	0.52
BCL11B_1	0	0.32
BMPR2_1	0	0.7
CACNA1A_1	0	0.44
CACNA1E_1	0	0.52
CAMTA1_1	0	0.69
CASK_1	0	0.76
CHD2_1	0	0.48
CHD3_1	0	0.73
CHD7_1	0	0.82
CLCN4_1	0	0.7
CSNK2B_1	0	0.57
CUL3_1	0	0.71
CUL4B_1	0	0.63
DDX3X_1	0	0.64
DEAF1_1	0	0.77
DLG4_1	0	0.69
DNM1_1	0	0.76
DNMT3A_1	0	0.73
DPF2_1	0	0.67
DPYSL5_1	0	0.77
EFTUD2_1	0	0.72
EHMT1_1	0	0.73
EIF5A_1	0	0.81
FBN1_1	0	0.45
FBXO11_1	0	0.63
FBXW7_1	0	0.63
FOXP1_1	0	0.5
GABRB2_1	0	0.6
GNB1_1	0	0.8
GNB2_1	0	0.61
GRIA2_1	0	0.66
GRIN2B_1	0	0.45
HDAC2_1	0	0.67
HECW2_1	0	0.55
HIVEP2_1	0	0.66
HK1_1	0	0.76
IQSEC2_1	0	0.65
ITPR1_1	0	0.7
KCND3_1	0	0.82
KCNK3_1	0	0.83
KCNQ2_1	0	0.72
KCNT1_1	0	0.81
KDM5B_1	0	0.75
KDM5C_1	0	0.54
KMT2E_1	0	0.74
LZTR1_1	0	0.72
MAP3K7_1	0	0.56
MBD5_1	0	0.6
MED13L_1	0	0.86
MEF2C_1	0	0.8
MN1_1	0	0.72
MYT1L_1	0	0.53
NAA15_1	0	0.66
NEXMIF_1	0	0.61
NF1_1	0	0.65
NFIA_1	0	0.71
NFIX_1	0	0.57
NONO_1	0	0.46
NR2F1_1	0	0.46
NSD2_1	0	0.76
OGT_1	0	0.52
PBX1_1	0	0.64
PCBP2_1	0	0.68
PHF12_1	0	0.8
PHF21A_1	0	0.88
PHF6_1	0	0.7
PIK3R2_1	0	0.65
POGZ_1	0	0.66
PPP1CB_1	0	0.43
PPP2R1A_1	0	0.66
PPP2R5D_1	0	0.53
PPP3CA_1	0	0.79
PRPF8_1	0	0.59
PTCH1_1	0	0.53
QRICH1_1	0	0.6
RAB14_1	0	0.69
SETD1A_1	0	0.76
SETD1B_1	0	0.64
SETD5_1	0	0.36
SLC35A2_1	0	0.6
SLC39A8_1	0	0.75
SMAD4_1	0	0.23
SMARCA4_1	0	0.58
SMARCB1_1	0	0.58
SMC3_1	0	0.52
SON_1	0	0.66
SOX10_1	0	0.64
SOX5_1	0	0.59
SPAST_1	0	0.73
SPOP_1	0	0.71
SRRM2_1	0	0.72
STAG2_1	0	0.67
TAB2_1	0	0.8
TAF1_1	0	0.52
TAOK1_1	0	0.68
TBL1XR1_1	0	0.7
TCF4_1	0	0.44
TLK2_1	0	0.75
TRIP12_1	0	0.71
UPF1_1	0	0.77
VCP_1	0	0.65
WDR37_1	0	0.47
WDR45_1	0	0.63
ZBTB18_1	0	0.51
ZBTB20_1	0	0.58
ZC4H2_1	0	0.65
ZFHX3_1	0	0.46
ZMIZ1_1	0	0.66
ZNF292_1	0	0.71
